# Supplementary material for: A novel m6A/m5C/m1A score signature to evaluate prognosis and its immunotherapy value in colon cancer patients
Source: J Cancer Res Clin Oncol. 2023 Jul 8;149(13):11995–2012. doi: 10.1007/s00432-023-05033-1 (PMC10465387; doi:10.1007/s00432-023-05033-1)
Supplement: Supplementary file 5 — Supplementary file5 (XLSX 11 KB) [file 432_2023_5033_MOESM5_ESM.xlsx]

## Sheet: Sheet1
Gene symbol	Primer sequences
	Forward	Reverse
VIRMA	5ʹ-CTTCCTGGGCTAGTGCAAATA-3ʹ	5ʹ-CGTGTAAAGGAGCGTACATGA-3ʹ
DNMT3B	5ʹ-AAGAGTTGGGCATAAAGGTAGG-3ʹ	5ʹ-CCTCACGTCGTTCACGTATT-3ʹ
GAPDH	5ʹ-CACCATCTTCCAGGAGCGAG-3ʹ	5ʹ-GATGGCATGGACTGTGGTCA-3ʹ
